# Supplementary material for: Therapeutic Effect and Underlying Mechanism of Blue Mussel (Mytilus galloprovincialis) Oil on Adjuvant-Induced Rheumatoid Arthritis in Rats
Source: Nutrients. 2026 Jan 9;18(2):215. doi: 10.3390/nu18020215 (PMC12845126; doi:10.3390/nu18020215)
Supplement: Supplementary file 1 [file nutrients-18-00215-s001.zip]

Archive with 1 entries (1 files):
- nutrients-4021653-supplementary.pdf
